# Supplementary material for: Microindentation of fresh soft biological tissue: A rapid tissue sectioning and mounting protocol
Source: PLoS One. 2024 Feb 29;19(2):e0297618. doi: 10.1371/journal.pone.0297618 (PMC10903917; doi:10.1371/journal.pone.0297618)
Supplement: S1 Dataset — (XLSX) [file pone.0297618.s005.xlsx]

## Sheet: Human Descriptive Stats
	G	GT	AG
Number of values	9	20	24
Minimum	0.08791	0.3755	0.1628
25% Percentile	0.1057	26.48	0.4944
Median	0.3091	47.8	2.81
75% Percentile	0.5065	58.1	5.05
Maximum	1.241	85.65	10.88
Range	1.153	85.27	10.71
95% CI of median
Actual confidence level	96.09%	0.9586	0.9773
Lower confidence limit	0.1049	28.97	0.6233
Upper confidence limit	0.5493	57.56	4.824
Mean	0.3745	41.85	3.359
Std. Deviation	0.3693	24.46	3.105
Std. Error of Mean	0.1231	5.47	0.6339
Lower 95% CI of mean	0.0906	30.4	2.048
Upper 95% CI of mean	0.6584	53.3	4.671
Coefficient of variation	98.62%	58.45%	92.44%
Skewness	1.834	-0.4517	1.17
Kurtosis	3.873	-0.5261	0.954
IQR	0.4008	31.62	4.5556
1.5(IQR)	0.6012	47.43	6.8334
Upper Fence (Q3+1.5IQR)	1.1077	105.53	11.8834
Lower Fence (Q1-1.5IQR)	-0.4955	-20.95	-6.339

## Sheet: Human Raw and Cleaned Data
					Raw Data					Outliers Removed
	Glue	Glue and Tape	2.5% Agarose and 1.5% Gelatin		Glue	Glue and Tape	2.5% Agarose and 1.5% Gelatin		Outliers Removed	Glue	Glue and Tape	2.5% Agarose and 1.5% Gelatin
IQR	0.4008	31.62	4.5556		0.08791	47.0398	0.62328			0.08791	47.0398	0.62328
1.5(IQR)	0.6012	47.43	6.8334			38.7054	0.1628				38.7054	0.1628
Upper Fence (Q3+1.5IQR)	1.1077	105.53	11.8834		0.39939	63.5061	0.45145			0.39939	63.5061	0.45145
Lower Fence (Q1-1.5IQR)	-0.4955	-20.95	-6.339			57.5594	0.23234				57.5594	0.23234
						36.5803	0.35892				36.5803	0.35892
						85.6481	2.54353				85.6481	2.54353
						63.1599	0.16853				63.1599	0.16853
						70.4868	2.52688				70.4868	2.52688
						58.277	1.3536				58.277	1.3536
					0.10878	28.9726	10.5865			0.10878	28.9726	10.5865
						25.6434	2.52766				25.6434	2.52766
					0.30912	55.208	3.68411			0.30912	55.208	3.68411
						2.52044	99.0364				2.52044
					0.54932	48.5621	5.28232			0.54932	48.5621	5.28232
					1.24091	51.3088	3.92474				51.3088	3.92474
						6.36011	0.21796				6.36011	0.21796
						42.5759	3.07726				42.5759	3.07726
						54.0561	5.12478				54.0561	5.12478
					0.10491		3.43123			0.10491		3.43123
					0.10653	0.3755	10.8755			0.10653	0.3755	10.8755
							1.6236					1.6236
					0.46366		4.82433			0.46366		4.82433
							5.48393					5.48393
							3.18353					3.18353
						0.50498	8.35629				0.50498	8.35629

## Sheet: Porcine Descriptive Stats
	G	GT	AG
Number of values	21	17	18
Minimum	0.3036	0.1832	0.2024
25% Percentile	44.95	0.3567	0.2551
Median	77.62	8.788	0.8221
75% Percentile	111.5	32.85	1.955
Maximum	281.5	57.59	3.811
Range	281.2	57.4	3.609
95% CI of median
Actual confidence level	97.34%	95.10%	96.91%
Lower confidence limit	45.38	0.3655	0.2565
Upper confidence limit	111.3	32.69	1.882
Mean	85.88	17.55	1.325
Std. Deviation	61.54	20.4	1.228
Std. Error of Mean	13.43	4.948	0.2895
Lower 95% CI of mean	57.86	7.056	0.714
Upper 95% CI of mean	113.9	28.03	1.935
Coefficient of variation	71.66%	116.3%	92.71%
Skewness	1.504	0.8223	1.041
Kurtosis	4.12	-0.7333	-0.055
IQR	66.55	32.4933	1.6999
1.5(IQR)	99.825	48.74	2.54985
Upper Fence (Q3+1.5IQR)	211.325	81.59	4.50485
Lower Fence (Q1-1.5IQR)	-54.875	-48.3833	-2.29475

## Sheet: Porcine Raw and Cleaned Data
					Raw Data					Outliers Removed
	Glue	Glue and Tape	2.5% Agarose and 1.5% Gelatin		Glue	Glue and Tape	2.5% Agarose and 1.5% Gelatin			Glue	Glue and Tape	2.5% Agarose and 1.5% Gelatin
IQR	66.55	32.4933	1.6999		148.756	0.29478	3.77533			148.756	0.29478	3.77533
1.5(IQR)	99.825	48.74	2.54985		100.618	0.36546				100.618	0.36546
Upper Fence (Q3+1.5IQR)	211.325	81.59	4.50485		29.8104	0.91173	0.68499			29.8104	0.91173	0.68499
Lower Fence (Q1-1.5IQR)	-54.875	-48.3833	-2.29475		143.465	0.23724	3.20989			143.465	0.23724	3.20989
					77.2078	0.85622	0.61075			77.2078	0.85622	0.61075
					44.5327	0.34786	0.84009			44.5327	0.34786	0.84009
					71.7755		1.16142			71.7755		1.16142
					45.3758	0.18319	0.20368			45.3758	0.18319	0.20368
					281.527		1.67344					1.67344
					111.608	33.0073	0.22994			111.608	33.0073	0.22994
					88.1288	15.1578	3.81141			88.1288	15.1578	3.81141
					77.6212	8.78799	9.1766			77.6212	8.78799
					46.2638	57.5856				46.2638	57.5856
					111.327	47.4583	2.17198			111.327	47.4583	2.17198
					101.556	51.8487	22.4377			101.556	51.8487
					48.1033	32.6922	0.20239			48.1033	32.6922	0.20239
					104.271	26.3573	1.88221			104.271	26.3573	1.88221
					129.624	21.7711	19.8432			129.624	21.7711
					37.1033		1.78699			37.1033		1.78699
					4.42595					4.42595
					0.30357					0.30357
							0.25652					0.25652
							0.80407					0.80407
						0.41152	0.28874				0.41152	0.28874
							0.25065					0.25065
